# Supplementary material for: Set-Based Rare Variant Expression Quantitative Trait Loci in Blood and Brain from Alzheimer Disease Study Participants
Source: Genes (Basel). 2021 Mar 15;12(3):419. doi: 10.3390/genes12030419 (PMC7999141; doi:10.3390/genes12030419)
Supplement: Supplementary file 1 [file genes-12-00419-s001.zip]

Archive with 2 entries (2 files):
- rare-eqtl paper Supp  revised - Genes 3-4-21.docx
- rare-eqtl paper Tables S2 & S4 2-8-21.xlsx
