# Supplementary material for: Set-Based Rare Variant Expression Quantitative Trait Loci in Blood and Brain from Alzheimer Disease Study Participants
Source: Genes (Basel). 2021 Mar 15;12(3):419. doi: 10.3390/genes12030419 (PMC7999141; doi:10.3390/genes12030419)
Supplement: Supplementary file 1 [file genes-12-00419-s001.zip › rare-eqtl paper Tables S2 & S4 2-8-21.xlsx]

## Sheet: Table S2
Supplemental Table 2. Full gene-level cis rare eQTL significant results in blood (P<3.12 x 10-6)
Chr	Begin Pos	End Pos	CVAR +	Unique VAR ^	P-value	Gene
11	70732846	72788214	555	359	6.0063e-76	NUMA1
2	170670625	172715732	637	363	1.488e-58	GAD1
2	38209429	40345697	564	330	3.5784e-48	SOS1
7	55086655	57078144	158	102	2.293e-46	PSPH
15	64039999	66063761	648	417	1.6942e-36	RBPMS2
2	85255429	87306752	528	333	3.0412e-33	POLR1A
17	78478854	80486162	791	535	5.7735e-33	ACTG1
5	51776562	53780492	582	357	4.0161e-30	FST
5	80571352	82573932	456	258	4.5875e-29	RPS23
12	123127921	125140714	635	411	9.8722e-25	GTF2H3
16	61524	1818783	808	529	1.6349e-23	MSLN
1	235681939	237713976	298	190	4.1831e-23	LGALS8
11	58939168	60942636	376	235	1.7725e-22	MS4A6A
8	132594914	134686827	307	192	2.5533e-22	LRRC6
1	9273158	11431909	1133	680	4.4934e-21	KIF1B
16	66485047	68513436	1116	744	9.735e-21	ATP6V0D1
8	40131993	42165247	339	209	2.1609e-20	SFRP1
19	11036366	13088848	764	481	2.773e-20	ZNF763
19	54671887	56671530	753	470	3.5761e-20	DNAAF3
17	71548271	73539560	784	472	6.3321e-20	CD300C
3	45557584	47620971	534	333	1.0579e-19	LRRC2
8	16021574	18080407	471	269	2.3519e-19	ZDHHC2
1	16393711	18445005	861	505	2.3861e-19	PADI2
17	79202744	81187821	773	520	7.4583e-19	CSNK1D
12	56404058	58422458	1451	906	1.2923e-18	TAC3
19	15989593	17988883	604	378	1.4838e-18	SIN3B
12	52215270	54223128	1347	802	4.6457e-18	KRT79
6	42023280	44026915	1038	652	2.1967e-17	MRPL2
6	41847740	43856400	1027	650	2.7252e-17	RPL7L1
1	24690676	26756608	745	472	3.3505e-17	RHCE
2	134813827	136932159	453	299	9.155e-17	RAB3GAP1
1	201322470	203559602	728	478	1.2181e-16	PPP1R12B
16	1004369	2990074	1034	705	2.07e-16	RPL3L
16	3522828	5543890	732	481	3.2927e-16	NMRAL1
17	28295809	30326755	480	298	1.3258e-15	RNF135
19	50630649	52626166	718	444	4.385e-15	SIGLEC9
11	64647848	66650805	1295	869	5.3721e-15	CTSW
14	23440850	25472286	1326	849	7.7516e-15	DHRS4L2
22	37207715	39192988	740	462	8.1435e-15	GCAT
11	70829916	72849142	553	361	1.2377e-14	FOLR3
9	110708672	112769529	599	366	1.2408e-14	CTNNAL1
1	9063435	11072775	1017	603	1.2742e-14	RBP7
4	5696136	7691291	292	190	2.979e-14	S100P
15	67500977	69549021	704	452	4.4585e-14	CLN6
12	90496808	92504168	316	197	4.4783e-14	LUM
10	98528249	100529570	806	502	7.8938e-14	SFRP5
17	4195862	6288615	836	493	1.6565e-13	RABEP1
2	131234265	133248784	299	154	3.4031e-13	MZT2A
14	23424341	25438339	1335	851	4.3661e-13	DHRS4
16	85563797	87574899	545	338	4.9233e-13	MTHFSD
18	10989050	13030533	208	132	8.6986e-13	IMPA2
14	22034663	24048442	1162	730	8.9284e-13	DAD1
6	142384452	144659265	640	383	1.4827e-12	AIG1
5	56787482	58785678	296	177	2.153e-12	GAPT
10	10786278	12803023	418	261	2.2137e-12	ECHDC3
2	84822866	86820639	537	346	2.4574e-12	RNF181
15	32058221	34486766	535	313	3.4508e-12	FMN1
4	56678367	58679994	501	295	3.4894e-12	SPINK2
6	137727849	139741886	561	347	4.0692e-12	HEBP2
6	28641615	30648131	571	303	4.2505e-12	ZFP57
1	16639761	18688663	821	473	4.7653e-12	PADI4
8	58499893	60572308	638	405	4.9059e-12	NSMAF
1	248112311	249234888	192	107	4.9503e-12	SH3BP5L
16	88786822	90291311	527	364	5.3329e-12	ZNF276
3	108047845	110054553	288	167	1.3599e-11	DPPA4
17	72937650	74962382	1013	668	1.5646e-11	ACOX1
10	59029408	61044084	351	203	1.6745e-11	CISD1
13	49236382	51263464	433	280	2.1799e-11	EBPL
14	22356192	24354883	1116	697	2.2267e-11	REM2
16	71090452	73094829	1206	750	2.4288e-11	HP
1	45869064	47878616	675	422	3.1113e-11	FAAH
19	51125939	53117574	543	342	3.1954e-11	SIGLEC5
5	111871020	113925487	405	243	4.2302e-11	YTHDC2
17	45623285	47623015	1361	872	4.4448e-11	HOXB2
19	47551714	49613137	887	559	6.6808e-11	PLA2G4C
4	73981642	76158280	209	135	7.0264e-11	MTHFD2L
1	166886211	168890090	377	228	7.8e-11	MPC2
19	54104530	56098746	761	477	8.5266e-11	LILRA2
14	95858598	97952756	587	349	9.5026e-11	AK7
19	39358860	41439248	890	573	1.2163e-10	FCGBP
6	154159735	156577519	690	413	1.7852e-10	TIAM2
6	30380084	32375324	1233	679	1.822e-10	MICA
1	149768998	151780099	936	581	1.8688e-10	CTSK
7	74626276	76669255	392	240	1.8966e-10	STYXL1
1	172873123	174883270	257	166	2.1529e-10	SERPINC1
1	19923475	21944440	460	272	2.1546e-10	CDA
19	10407094	12432117	704	470	2.1556e-10	TSPAN16
13	30317837	32332540	297	197	2.1978e-10	ALOX5AP
11	17434230	19468040	762	473	2.2468e-10	LDHC
17	37119254	39123468	1169	766	2.2593e-10	GSDMA
1	26323663	28326247	1184	776	2.2628e-10	TRNP1
10	91985080	94041672	410	267	2.2821e-10	PCGF5
17	44908286	46908429	1201	762	2.2962e-10	MRPL10
1	27696376	29823421	865	543	2.3052e-10	PHACTR4
1	24603413	26656184	711	436	2.3178e-10	RHD
4	94375046	96572455	673	395	2.324e-10	PDLIM5
8	143956369	145948440	1209	826	2.3971e-10	EPPK1
3	125247802	127261444	317	208	2.4666e-10	CHST13
1	45161902	47213565	840	526	2.4965e-10	IPP
6	31136994	33145709	1239	619	2.5506e-10	AGPAT1
8	104345075	106478376	634	403	2.6088e-10	DPYS
2	69198931	71188824	509	312	2.6979e-10	ASPRV1
8	27461825	29603179	454	293	2.707e-10	EXTL3
14	23780665	25780153	1063	669	2.8959e-10	LTB4R
1	202148429	204146674	594	373	3.1295e-10	CHI3L1
11	57296270	59344358	477	287	3.4081e-10	LPXN
2	160129032	162348252	912	534	3.4203e-10	RBMS1
6	30804471	32797847	1199	609	3.6336e-10	HSPA1B
6	9732498	11723589	611	368	3.6722e-10	TMEM14C
1	115186162	117240389	538	297	4.1203e-10	VANGL1
14	100008504	102050746	495	316	4.3142e-10	BEGAIN
11	119899661	121959886	692	433	5.2451e-10	TBCEL
1	205811842	207857291	559	337	5.469e-10	DYRK3
4	87236280	89236066	352	230	6.33e-10	HSD17B13
17	57125174	59155836	569	365	7.052e-10	HEATR6
13	99260793	101548733	710	450	8.029e-10	CLYBL
17	36619104	38719889	1321	853	1.5281e-09	CDK12
12	12134087	14147562	553	341	1.8475e-09	HEBP1
2	41990355	43989525	848	550	1.9135e-09	OXER1
17	73671194	75695368	747	477	2.2364e-09	MXRA7
6	159559020	161575294	277	176	2.3143e-09	SLC22A1
16	87881845	89877462	610	420	2.5827e-09	APRT
1	246579712	248605362	326	199	3.3726e-09	NLRP3
17	72258136	74262187	1074	697	3.5665e-09	MRPS7
6	51767239	53772775	414	260	3.9252e-09	GSTA3
6	70386105	72558800	365	223	4.0531e-09	SMAP1
11	65101255	67092273	1198	806	4.1366e-09	RIN1
1	92914779	95018518	493	307	5.5614e-09	FNBP1L
6	95509	1689616	331	208	6.1949e-09	EXOC2
10	45330925	47149308	284	163	6.59e-09	AGAP4
22	40982244	42983560	667	434	6.9764e-09	PMM1
2	25624804	27679481	765	513	6.9903e-09	DRC1
4	109967852	112118290	612	378	7.1376e-09	ELOVL6
10	124767496	126850278	691	446	7.4507e-09	CHST15
22	18171776	20267960	610	373	9.7766e-09	CLTCL1
19	57982233	59117009	332	223	9.9788e-09	ZNF324
17	4402946	6515456	856	502	9.9919e-09	NLRP1
6	31165563	33157187	1240	622	1.1028e-08	PBX2
5	68370276	70370070	155	99	1.137e-08	SMN2
3	47641477	49644176	779	538	1.179e-08	UQCRC1
1	63063031	65124457	901	540	1.2267e-08	PGM1
5	110478344	112742221	502	314	1.2334e-08	EPB41L4A
17	76071253	78084624	639	405	1.2515e-08	ENGASE
3	47727545	49776626	933	637	1.2991e-08	IP6K2
16	65613470	67606351	904	543	1.3308e-08	CMTM2
3	93531524	94824356	202	117	1.386e-08	NSUN3
14	22386204	24381055	1113	696	1.4504e-08	RBM23
8	144162639	146157862	1223	836	1.4729e-08	MAF1
5	130148476	132342594	474	288	1.5441e-08	ACSL6
17	57228408	59246103	625	390	1.5466e-08	CA4
11	9595099	11694454	663	385	1.7907e-08	MRVI1
10	110972056	113044163	567	322	1.7925e-08	MXI1
19	38293794	40288129	827	546	2.29e-08	LGALS4
6	33760232	35848956	702	422	2.4105e-08	UHRF1BP1
12	120205104	122340955	867	537	2.6788e-08	SPPL3
4	185325054	187341177	353	225	2.7023e-08	UFSP2
7	129002356	130996151	533	353	2.7042e-08	CPA5
2	238758634	240770102	259	167	2.7104e-08	TWIST2
3	40291822	42996549	516	323	3.1598e-08	ULK4
17	73559874	75569998	802	528	3.2684e-08	ST6GALNAC2
4	73741064	75730068	213	142	3.349e-08	CXCL1
1	150594650	152671502	825	497	3.3601e-08	SNX27
6	107882857	109999117	674	398	3.4259e-08	FOXO3
1	160555781	162646901	644	408	3.4796e-08	FCGR2B
9	33332474	35343197	701	417	3.6325e-08	NUDT2
17	43594358	45656854	375	252	3.6874e-08	ARL17A
17	47622779	49627679	1059	684	3.7963e-08	SPATA20
7	27339266	29865343	1008	571	3.9975e-08	CREB5
11	73529551	75657980	592	373	4.134e-08	XRRA1
17	29814935	31814120	536	331	4.1983e-08	CDK5R1
15	54507848	56588718	359	227	4.2945e-08	RAB27A
17	71466756	73477465	720	436	5.2466e-08	CD300A
2	218135421	220200383	1140	691	5.4109e-08	PNKD
12	93963526	96040830	461	286	5.7094e-08	TMCC3
16	67034867	69106452	1085	723	6.4102e-08	DUS2
14	66767726	68826014	668	399	7.1302e-08	ATP6V1D
17	3618219	5622505	866	520	7.1622e-08	ARRB2
8	143390000	145325695	952	630	7.358e-08	TOP1MT
5	51089439	53090866	561	358	7.5818e-08	PELO
11	64591825	66627942	1340	902	7.6888e-08	CFL1
1	27099837	29149659	924	584	8.1867e-08	STX12
1	5484853	7519049	719	443	8.7833e-08	ESPN
14	22433584	24425349	1108	692	8.8926e-08	HAUS4
22	31018975	33057577	584	357	9.3073e-08	PISD
11	87017	1756583	705	467	1.0329e-07	TALDO1
17	65256227	67417142	461	287	1.051e-07	ARSG
12	80187578	82318213	427	261	1.0522e-07	LIN7A
6	143263546	145384478	486	290	1.1795e-07	PLAGL1
1	6906518	8909025	566	346	1.2004e-07	UTS2
4	145414020	147472940	727	462	1.2201e-07	SMAD1
3	121097698	123094128	484	315	1.2452e-07	CCDC58
6	29691139	31691972	840	448	1.2963e-07	TUBB
22	24616059	26622220	397	230	1.3948e-07	CRYBB2
8	16916427	18942485	422	259	1.4592e-07	ASAH1
14	64382441	66410464	632	397	1.4757e-07	CHURC1
5	140338131	142362129	1483	888	1.5538e-07	RNF14
8	27752679	29921408	443	283	1.5799e-07	HMBOX1
15	63448627	65449169	592	369	1.6166e-07	SNX22
6	34268704	36287380	677	413	1.6375e-07	DEF6
4	102792767	104802130	260	153	1.6541e-07	CISD2
1	206223875	208226181	599	362	1.6663e-07	YOD1
6	31782661	33805117	1338	711	1.7053e-07	TAP2
13	42600260	44682911	537	311	1.8392e-07	DNAJC15
1	204197394	206239482	788	505	1.899e-07	TMCC2
4	355156	2349969	607	410	1.9934e-07	UVSSA
20	32826904	34862608	801	528	2.0362e-07	MMP24
6	51845212	53858060	383	238	2.0642e-07	GSTA4
9	122366515	124476684	763	445	2.1407e-07	MEGF9
2	134214696	136473148	448	287	2.1464e-07	TMEM163
20	43644056	45644897	761	468	2.3793e-07	MMP9
1	177994997	180044282	426	274	2.4513e-07	FAM20B
20	42882351	44881207	776	480	2.5424e-07	SLPI
10	72976939	74995025	650	376	2.5529e-07	ANAPC16
2	190212419	192235016	455	269	2.6519e-07	INPP1
6	41942338	43929364	1006	640	2.8666e-07	GNMT
4	100946158	103267117	256	149	2.9736e-07	PPP3CA
12	95367236	97389685	452	268	3.2088e-07	HAL
20	352623	2370071	516	308	3.3769e-07	FKBP1A
15	39736969	41758372	821	505	3.4036e-07	BAHD1
16	83734456	85813446	604	402	3.4997e-07	USP10
19	35399151	37398939	727	493	3.9461e-07	TYROBP
6	40205095	42206259	725	442	4.0025e-07	TREML4
11	129746599	131784377	801	481	4.0152e-07	SNX19
1	32790316	34896636	818	492	4.1283e-07	PHC2
12	132498057	133812414	294	184	4.286e-07	ZNF605
7	131940825	134743940	832	495	4.3564e-07	EXOC4
19	38227885	40225031	839	554	4.3867e-07	CAPN12
7	140610651	142797254	521	329	4.3988e-07	MGAM
2	196636499	198664059	398	251	4.5094e-07	GTF3C3
7	75027314	77069054	463	285	4.6238e-07	ZP3
17	35337731	37357506	1003	604	4.7621e-07	TBC1D3
11	73041373	75107265	622	378	4.767e-07	PGM2L1
6	132067998	134083309	668	391	4.8241e-07	VNN2
18	11309303	13338617	228	142	4.8863e-07	TUBB6
15	34509923	36838075	1135	670	5.0624e-07	DPH6
7	79006735	81304532	336	206	5.1843e-07	CD36
10	96480229	98636823	518	312	5.8735e-07	ENTPD1
5	175735135	177733908	734	455	6.0151e-07	PRELID1
16	68379570	70384938	760	474	6.2534e-07	TMED6
11	66071832	68076009	988	631	6.5037e-07	SSH3
3	10319976	12598571	492	295	6.5943e-07	ATG7
22	41909029	43914449	574	353	6.6213e-07	RRP7A
1	35622514	37612017	829	504	6.7346e-07	TRAPPC3
1	27218969	29241192	869	544	7.2382e-07	RPA2
1	149570886	151527784	889	548	7.3189e-07	ADAMTSL4
14	20757422	22802797	753	498	7.32e-07	RPGRIP1
17	72205444	74223068	1081	702	7.5186e-07	NUP85
17	6483131	8479918	1589	1010	7.9718e-07	CD68
1	152347789	154335845	559	364	8.1145e-07	S100A12
2	27615681	29637653	625	397	8.1332e-07	FOSL2
1	9097709	11240589	1095	654	8.2766e-07	UBE4B
1	153934779	155946585	1104	742	8.3065e-07	SHC1
18	27649902	29679343	402	260	8.3615e-07	DSC2
15	90427393	92438801	463	312	8.8496e-07	FES
16	1080758	3088511	1096	747	9.0603e-07	SLC9A3R2
7	126672632	128669786	916	580	9.1384e-07	LRRC4
10	71437956	73521781	659	379	9.4947e-07	ADAMTS14
12	68082264	70134035	301	190	9.5548e-07	NUP107
20	41091953	43090684	566	334	9.5923e-07	SRSF6
6	2154405	4151062	352	207	9.6162e-07	TUBB2A
17	78527249	80615149	813	545	1.0028e-06	NPLOC4
12	73945391	75920901	258	176	1.0282e-06	ATXN7L3B
18	2069112	4219138	251	154	1.1326e-06	MYOM1
6	29716711	31712032	854	453	1.2112e-06	IER3
1	118574322	120678835	580	357	1.2574e-06	WARS2
19	60658	2061656	1011	666	1.4634e-06	ABCA7
14	69517619	71641508	513	316	1.5167e-06	SLC8A3
17	45632482	47681054	1409	906	1.536e-06	HOXB3
16	56507237	58519628	607	372	1.5857e-06	DOK4
1	9460183	11474259	1077	646	1.5908e-06	PGD
7	74163379	76368084	364	231	1.623e-06	HIP1
22	19076970	21097036	557	357	1.6285e-06	DGCR8
20	59758487	61777231	448	279	1.8043e-06	MTG2
15	73836546	75890284	695	441	1.8259e-06	ARID3B
9	69994568	72144275	439	256	1.8516e-06	PGM5
18	8481285	10532788	353	232	1.8572e-06	RALBP1
3	156825879	159260741	886	540	1.8906e-06	RSRC1
7	75761306	77958641	498	316	1.9123e-06	CCDC146
3	43756435	45761010	351	228	1.9524e-06	ZNF502
2	23301174	25306970	730	458	2.0113e-06	TP53I3
19	54105293	56113555	768	479	2.0359e-06	LILRA1
1	224999010	227009199	398	234	2.0707e-06	EPHX1
6	41933605	43941175	1010	641	2.102e-06	PEX6
3	49653871	51680484	962	627	2.1077e-06	MAPKAPK3
3	194947440	197014817	434	255	2.1085e-06	PCYT1A
7	63475980	65447211	195	108	2.1647e-06	ZNF117
20	24246411	26248963	154	89	2.2123e-06	PYGB
1	14487336	16546747	646	429	2.2408e-06	TMEM51
6	159237508	161238481	275	175	2.2656e-06	PNLDC1
1	20072025	22110160	439	261	2.3669e-06	HP1BP3
8	19061309	21084014	443	271	2.4215e-06	ATP6V1B2
5	175912923	177923756	701	435	2.4465e-06	PDLIM7
1	170222420	172253389	459	293	2.4856e-06	FMO1
17	36921986	39020028	1232	802	2.51e-06	IKZF3
19	3358556	5358897	727	481	2.5267e-06	MPND
1	39542280	41562630	883	545	2.5698e-06	PPT1
12	55614925	57615493	1157	716	2.5762e-06	RNF41
16	19636366	21709125	516	295	2.6422e-06	ACSM1
13	110295378	112345853	199	128	2.6639e-06	CARS2
5	174786329	176787075	507	303	2.7818e-06	KIAA1191
13	43398858	45449542	478	281	2.8063e-06	CCDC122
22	44559753	46567121	336	209	2.8349e-06	NUP50
22	23590811	25581023	428	260	2.8866e-06	SUSD2
8	144637367	146293075	1098	759	2.9381e-06	SLC39A4
14	50002945	52097847	565	360	2.9808e-06	ATL1
7	28038024	30228621	760	431	3.0944e-06	CPVL
15	88632760	90744964	697	441	3.1061e-06	ABHD2
+ Cumulative number of variants
^ Number of unique variants
Chromosome and map position according to GRCh37 assembly

## Sheet: Table S4
Supplemental Table 4. Individual SNP eQTLs in blood (P < 1.17 x 10-7)
Map Position	Gene	Beta	Std Err	P-value	SNP ID	MAF
19:1009413	ABCA7	-0.77	0.1	1.22e-15	rs145392111	0.006112
17:73511629	ACOX1	-0.77	0.14	2.04e-08	rs73362227	0.0385
17:73958795	ACOX1	-0.38	0.06	1.79e-10	rs73355799	0.0258
16:20587568	ACSM1	0.2	0.03	5.93e-09	rs142593364	0.1506
17:79477190	ACTG1	-0.24	0.02	1.49e-42	rs1139410	0.02
17:79477575	ACTG1	-0.24	0.02	8.65e-37	rs55978907	0.012
17:79478617	ACTG1	-0.24	0.02	8.65e-37	rs2230158	0.016
10:72509641	ADAMTS14	2.44	0.19	2.59e-39	NA	4.118e-05
10:72687084	ADAMTS14	0.62	0.07	5.05e-19	rs7902866	0.0218
10:72699774	ADAMTS14	1.22	0.09	3.12e-39	NA	0.0036
10:72898175	ADAMTS14	1.22	0.09	3.12e-39	rs376366279	0.0016
1:150524878	ADAMTSL4	-0.64	0.06	5.5e-29	rs72700822	0.018
1:151006406	ADAMTSL4	-0.7	0.13	9.64e-08	rs72706548	0.003673
10:46258869	AGAP4	0.3	0.05	1.57e-09	rs201877917	0.009336
10:46282089	AGAP4	0.28	0.05	7.34e-09	rs199538774	0.026
10:46285954	AGAP4	0.3	0.05	1.46e-09	NA	NA
10:46321905	AGAP4	0.31	0.05	4.45e-09	rs200463969	0.000501
6:32136771	AGPAT1	0.31	0.06	1.95e-08	rs11553430	0.0048
6:32145399	AGPAT1	0.29	0.05	8.06e-08	rs17493811	0.0108
6:142618616	AIG1	0.27	0.05	3.11e-08	rs6912977	0.1689
14:96181934	AK7	0.31	0.05	5.33e-09	rs112225511	0.0525
14:96195958	AK7	0.32	0.05	2.35e-10	rs116643823	0.0457
14:96342629	AK7	0.32	0.06	9.41e-08	rs8004867	0.0543
14:97272564	AK7	1.66	0.13	8.48e-37	rs78255406	0.0138
14:97399418	AK7	1.66	0.13	8.48e-37	rs192503419	0.0004
14:97580202	AK7	0.4	0.06	2.12e-10	rs73358060	0.0301
14:97601546	AK7	0.35	0.05	4.93e-11	rs74416308	0.0409
14:97906815	AK7	0.42	0.05	9.65e-20	rs74904600	0.0417
13:31127975	ALOX5AP	-0.24	0.04	6.68e-11	rs17074712	0.0873
10:73964243	ANAPC16	-0.23	0.04	1.97e-09	rs11000217	0.049
10:73972957	ANAPC16	-0.23	0.04	1.41e-08	rs11558719	0.047
10:74014728	ANAPC16	-0.19	0.04	8.5e-08	rs73276953	0.1286
8:17731611	ASAH1	0.97	0.15	3.45e-11	rs35431851	0.015
14:51186527	ATL1	1.5	0.26	4.65e-09	NA	0.0002
16:67262775	ATP6V0D1	-0.44	0.06	5.02e-12	rs1140380	0.028
16:67264629	ATP6V0D1	-0.44	0.06	5.02e-12	rs6499117	0.029
16:67329327	ATP6V0D1	-0.44	0.06	5.02e-12	rs8047484	0.026
16:67393428	ATP6V0D1	-0.44	0.06	5.02e-12	rs79060497	0.1054
16:67475439	ATP6V0D1	-0.42	0.06	6.04e-11	rs9940901	0.1022
16:67492248	ATP6V0D1	-0.42	0.06	6.04e-11	rs8055783	0.1022
16:67964361	ATP6V0D1	-0.53	0.09	2.34e-08	rs11552953	0.013
15:40759347	BAHD1	-0.16	0.03	3.99e-09	rs679882	0.2468
15:40760444	BAHD1	-0.2	0.03	1.39e-10	rs57389306	0.0944
19:38719964	CAPN12	3.11	0.49	2.02e-10	rs189676808	0.0002
19:38880107	CAPN12	1.9	0.35	5.68e-08	rs73540336	0.0016
19:38958397	CAPN12	3.11	0.49	2.02e-10	rs35719391	0.001656
19:39039058	CAPN12	3.11	0.49	2.02e-10	NA	8.236e-06
19:39340412	CAPN12	3.11	0.49	2.2e-10	NA	1.935e-05
19:39416898	CAPN12	3.11	0.49	2.02e-10	rs144760517	0.001581
19:39875359	CAPN12	3.11	0.49	2.2e-10	rs182893669	0.0014
19:39904557	CAPN12	2.11	0.35	9.6e-10	rs147217344	0.0038
13:44455493	CCDC122	0.8	0.1	4.64e-16	rs9562519	0.025
7:76889524	CCDC146	-0.67	0.07	1.68e-20	rs61746087	0.029
17:73221439	CD300C	0.63	0.09	7.13e-13	rs2291029	0.956
17:73263012	CD300C	-0.75	0.12	6.68e-10	rs61739324	0.036
17:7469015	CD68	0.72	0.1	3.87e-12	rs12942617	8.267e-06
1:20960385	CDA	0.42	0.06	2.15e-13	rs148871409	8.574e-06
17:36720974	CDK12	-2.78	0.32	9.47e-18	NA	0.0102
17:36831189	CDK12	-1.29	0.18	2.31e-13	rs114805607	0.0433
17:36945701	CDK12	-1.93	0.27	7.25e-13	rs78733988	0.0174
17:37427426	CDK12	-3.15	0.46	6.08e-12	NA	NA
17:37557517	CDK12	-0.79	0.09	2.5e-18	rs112198258	0.0437
17:37557599	CDK12	-0.81	0.09	5.3e-19	rs187014145	0.022
17:37755725	CDK12	-0.71	0.08	3.28e-21	rs998480	0.0918
17:37780786	CDK12	-3.15	0.46	6.08e-12	rs35825115	0.0136
17:37792293	CDK12	-0.56	0.07	2.37e-15	rs734645	0.1088
17:37816702	CDK12	-3.15	0.46	6.08e-12	rs35673246	0.004011
17:37822739	CDK12	-3.15	0.46	6.08e-12	rs3194794	0.014
17:37826249	CDK12	-0.68	0.09	1.96e-13	rs5638	0.031
17:37910592	CDK12	-3.15	0.46	6.08e-12	rs115057890	0.0088
17:37912069	CDK12	-3.15	0.46	6.08e-12	NA	0.0002
17:38020470	CDK12	-3.15	0.46	6.08e-12	rs116467677	0.0066
17:38051979	CDK12	-3.15	0.46	6.08e-12	rs111814534	0.0084
17:38122591	CDK12	-3.15	0.46	6.08e-12	rs140044904	0.001488
17:38137213	CDK12	-1.54	0.23	2.15e-11	rs11539652	0.005273
17:38312249	CDK12	-1.85	0.27	2.93e-12	rs150672204	0.0086
17:38471182	CDK12	-3.15	0.46	6.08e-12	rs116012720	NA
17:38519592	CDK12	-3.15	0.46	6.08e-12	rs367832750	0.0002886
17:38597395	CDK12	-3.15	0.46	6.08e-12	rs114011656	0.0032
17:38601823	CDK12	-3.15	0.46	6.08e-12	rs76937424	0.015
17:38703987	CDK12	-3.15	0.46	6.08e-12	rs57404337	0.013
11:65624490	CFL1	0.2	0.04	9.17e-08	rs669300	0.8986
1:202301584	CHI3L1	-4.62	0.72	1.66e-10	NA	NA
1:202537552	CHI3L1	-4.62	0.72	1.66e-10	rs180683376	0.0012
10:126632419	CHST15	-1.09	0.2	5.86e-08	rs73373129	0.0357
14:65322673	CHURC1	0.44	0.06	1.07e-11	rs397901	0.848
10:59956041	CISD1	-0.34	0.06	5.02e-09	rs2275443	0.057
10:60082379	CISD1	-0.33	0.06	2.28e-08	rs78949655	0.1028
4:102796668	CISD2	1.6	0.29	3.84e-08	rs141399705	0.0022
13:100513203	CLYBL	-0.88	0.13	3e-11	NA	0.0006
13:100518634	CLYBL	-0.71	0.07	6.14e-23	rs41281112	0.027
13:100645581	CLYBL	-2.36	0.44	8.72e-08	NA	NA
16:67262775	CMTM2	-0.28	0.05	1.22e-08	rs1140380	0.028
16:67264629	CMTM2	-0.28	0.05	1.22e-08	rs6499117	0.029
16:67329327	CMTM2	-0.28	0.05	1.22e-08	rs8047484	0.026
16:67393428	CMTM2	-0.28	0.05	1.22e-08	rs79060497	0.1054
7:129938259	CPA5	0.62	0.1	1.46e-09	rs78344050	0.0082
7:29045305	CREB5	-3.21	0.51	2.43e-10	rs117580159	0.0016
17:79871981	CSNK1D	-0.38	0.05	1.05e-12	rs74006135	0.022
17:79879743	CSNK1D	-0.49	0.09	9.57e-08	rs149940207	0.0174
17:79892586	CSNK1D	-0.4	0.06	1.74e-12	rs872029	0.017
17:80202204	CSNK1D	-0.35	0.04	1.27e-20	rs73366229	0.0897
9:111678508	CTNNAL1	1.05	0.15	4.44e-13	rs1140064	0.02
9:111679940	CTNNAL1	1.21	0.15	1.12e-15	rs17853166	0.019
9:111692163	CTNNAL1	1.21	0.15	1.12e-15	rs2230786	0.02
9:111696795	CTNNAL1	1.21	0.15	1.12e-15	rs76817627	8.259e-06
1:150059869	CTSK	1.93	0.36	8.27e-08	NA	NA
1:150318987	CTSK	1.93	0.36	8.27e-08	NA	8.236e-06
1:150550924	CTSK	0.54	0.08	8.16e-11	rs34645101	0.007858
1:150789864	CTSK	0.57	0.08	2.06e-11	rs10305741	0.007363
1:150894082	CTSK	0.47	0.08	1.97e-09	rs111304762	0.0074
1:150939883	CTSK	0.47	0.08	1.97e-09	rs78875607	0.007998
1:150940308	CTSK	0.47	0.08	1.97e-09	rs76805488	0.008022
1:150943873	CTSK	0.47	0.08	2.07e-09	rs77279988	0.0074
1:151735504	CTSK	1.93	0.36	8.27e-08	NA	8.236e-06
11:64882506	CTSW	-1.24	0.21	2.5e-09	rs187240326	0.001091
11:64944795	CTSW	-1.24	0.21	2.97e-09	NA	NA
11:65407886	CTSW	-0.51	0.09	1.39e-08	rs61893816	0.0046
11:65631361	CTSW	-0.73	0.06	1.72e-36	rs34891773	0.017
11:65640259	CTSW	-0.74	0.06	1.28e-34	rs188624478	0.005519
11:65652177	CTSW	-0.73	0.06	1.72e-36	rs34484428	0.017
11:65659093	CTSW	-0.73	0.06	2.26e-36	rs61893894	0.0116
4:74431049	CXCL1	-0.46	0.08	3.97e-08	rs28851560	0.1222
14:22787449	DAD1	-0.49	0.09	7.43e-08	rs148092594	0.0062
14:23035455	DAD1	-0.21	0.01	2.7e-53	rs5742861	0.091
14:23041489	DAD1	-0.21	0.01	2.7e-53	rs17119926	0.0917
14:23041518	DAD1	-0.21	0.01	2.7e-53	rs34309148	0.0914
14:23475868	DAD1	-0.7	0.13	4.34e-08	rs144984609	0.0056
14:23479347	DAD1	-0.7	0.13	4.34e-08	NA	NA
22:20068723	DGCR8	-0.8	0.1	2.18e-15	rs117653823	0.0148
14:23468904	DHRS4	-1.93	0.27	7.25e-13	rs138515252	0.0012
14:23537199	DHRS4	-1.93	0.27	7.25e-13	NA	NA
14:23572193	DHRS4	-1.93	0.27	7.25e-13	NA	NA
14:23743265	DHRS4	-0.89	0.16	1.61e-08	NA	0.0014
14:23857458	DHRS4	-1.93	0.27	7.25e-13	NA	0.0001894
14:23877553	DHRS4	-0.47	0.09	9.09e-08	rs56744545	0.0597
14:23990308	DHRS4	-1.93	0.27	7.25e-13	NA	0.0002
14:24015983	DHRS4	-1.93	0.27	7.25e-13	rs139896549	0.0026
14:24042936	DHRS4	-1.14	0.19	2.89e-09	rs142009256	0.0014
14:24123454	DHRS4	0.87	0.12	5.08e-13	rs222621	0.9884
14:24179039	DHRS4	-0.75	0.14	4.39e-08	rs8019688	0.0036
14:24179040	DHRS4	-0.75	0.14	4.39e-08	rs8019689	0.0036
14:24457160	DHRS4	-1.14	0.16	2.72e-13	NA	NA
14:24523950	DHRS4	-0.97	0.13	5.64e-13	rs140730602	0.001919
14:24647334	DHRS4	-0.79	0.12	6.27e-11	rs145684232	8.277e-06
14:24676498	DHRS4	-0.5	0.08	4.49e-10	rs1270764	0.014
14:24841978	DHRS4	-1.93	0.27	7.25e-13	rs10144256	0.0026
14:24900671	DHRS4	-1.93	0.27	7.25e-13	NA	NA
14:23468904	DHRS4L2	-2.36	0.26	1.12e-19	rs138515252	0.0012
14:23537199	DHRS4L2	-2.36	0.26	1.12e-19	NA	NA
14:23572193	DHRS4L2	-2.36	0.26	1.12e-19	NA	NA
14:23743265	DHRS4L2	-0.92	0.16	3.43e-09	NA	0.0014
14:23857458	DHRS4L2	-2.36	0.26	1.12e-19	NA	0.0001894
14:23862997	DHRS4L2	-1.28	0.19	9.86e-12	rs141704264	8.236e-06
14:23990308	DHRS4L2	-2.36	0.26	1.12e-19	NA	0.0002
14:24015983	DHRS4L2	-2.36	0.26	1.12e-19	rs139896549	0.0026
14:24034818	DHRS4L2	-0.87	0.16	2.14e-08	rs142782750	0.0008648
14:24042936	DHRS4L2	-1.29	0.19	6.8e-12	rs142009256	0.0014
14:24123454	DHRS4L2	1.06	0.12	1.31e-19	rs222621	0.9884
14:24179039	DHRS4L2	-0.94	0.13	1.34e-12	rs8019688	0.0036
14:24179040	DHRS4L2	-0.94	0.13	1.34e-12	rs8019689	0.0036
14:24457160	DHRS4L2	-1.18	0.15	1.23e-14	NA	NA
14:24523950	DHRS4L2	-1.18	0.13	1.12e-19	rs140730602	0.001919
14:24647334	DHRS4L2	-1	0.12	1.7e-17	rs145684232	8.277e-06
14:24676498	DHRS4L2	-0.57	0.08	3.07e-13	rs1270764	0.014
14:24841978	DHRS4L2	-2.36	0.26	1.12e-19	rs10144256	0.0026
14:24900671	DHRS4L2	-2.36	0.26	1.12e-19	NA	NA
19:54675653	DNAAF3	2.22	0.2	4.99e-30	rs139603991	0.0001565
19:54809236	DNAAF3	0.73	0.09	1.38e-15	rs12327682	0.018
19:54848685	DNAAF3	0.75	0.12	4.82e-10	NA	0.001022
19:54848686	DNAAF3	0.75	0.12	4.82e-10	NA	0.001047
19:55597178	DNAAF3	0.56	0.1	7.26e-08	rs78293814	0.005518
19:55652584	DNAAF3	0.81	0.15	3.07e-08	rs34313388	0.0009472
19:55670651	DNAAF3	0.83	0.09	4.18e-20	rs114601492	0.00258
19:55677886	DNAAF3	0.83	0.09	4.18e-20	rs114393069	0.002564
19:55727510	DNAAF3	0.83	0.15	2.48e-08	rs185971812	0.0062
19:55912805	DNAAF3	2.22	0.2	4.99e-30	NA	NA
19:55995299	DNAAF3	0.85	0.12	5.87e-13	rs73608719	0.005071
19:56111377	DNAAF3	0.77	0.12	9.23e-11	rs73612902	0.0122
19:56111573	DNAAF3	1.01	0.15	3.27e-12	rs113205831	0.0122
19:56189999	DNAAF3	2.22	0.2	4.99e-30	rs114396589	0.007137
19:56303806	DNAAF3	0.52	0.07	1.75e-12	rs80143194	0.008352
19:56369727	DNAAF3	1.55	0.21	4e-14	rs73935426	0.0007495
19:56631221	DNAAF3	1.55	0.21	4e-14	rs73934684	0.0012
16:58011727	DOK4	3.31	0.52	1.41e-10	rs201920869	0.0001647
15:34610561	DPH6	1.41	0.14	7.39e-24	rs80111581	0.0164
15:34647703	DPH6	2.77	0.18	2.61e-52	rs61737339	0.003113
15:34678870	DPH6	0.43	0.08	1.34e-08	NA	0.001389
15:34985075	DPH6	0.4	0.07	8.1e-08	rs115526181	0.0132
15:35008509	DPH6	0.45	0.08	1.21e-08	rs114173486	0.0164
15:35046585	DPH6	1.36	0.14	1.32e-22	rs77687619	0.003365
15:35333208	DPH6	2.77	0.18	2.61e-52	NA	NA
15:35514161	DPH6	2.77	0.18	2.61e-52	NA	NA
15:35581602	DPH6	0.87	0.12	1.04e-13	rs9989338	0.028
15:35673786	DPH6	0.87	0.12	1.04e-13	rs73376788	0.0319
15:35766600	DPH6	0.89	0.12	1.48e-14	rs146359059	0.0052
15:35958756	DPH6	0.44	0.08	2.55e-08	rs77232672	0.03
15:35958803	DPH6	0.44	0.08	2.55e-08	rs115482233	0.0301
15:36165056	DPH6	0.49	0.08	4.91e-09	rs114451073	0.0214
15:36505553	DPH6	0.53	0.09	1.08e-08	rs73380814	0.0425
15:36699896	DPH6	2.77	0.18	2.61e-52	rs183433658	0.0046
3:109065503	DPPA4	0.55	0.1	8.77e-09	rs16855571	0.0517
3:109068774	DPPA4	0.49	0.09	9.24e-09	rs16844893	0.1627
8:105405411	DPYS	0.86	0.13	9.27e-12	rs73291225	0.0122
8:105601451	DPYS	0.32	0.05	1.88e-09	rs113562756	0.0569
8:105800979	DPYS	1.02	0.18	1.46e-08	rs186785689	0.0024
8:106155586	DPYS	1.02	0.18	1.46e-08	NA	NA
8:106337440	DPYS	0.72	0.1	2.56e-12	rs140215972	0.0036
8:106349393	DPYS	0.72	0.1	2.56e-12	rs148802647	0.0036
16:67058614	DUS2	0.24	0.04	1.32e-08	rs116975210	0.0134
16:67269998	DUS2	0.28	0.04	3.8e-11	rs147330708	0.014
16:67357938	DUS2	0.29	0.04	4.36e-11	rs146673408	0.0148
16:67386135	DUS2	0.3	0.04	1.82e-11	rs142359784	0.0146
16:67424412	DUS2	0.29	0.05	9.6e-10	rs11552322	0.029
16:67516945	DUS2	0.31	0.04	4.11e-13	rs5030980	0.032
16:67596482	DUS2	0.32	0.04	4.26e-14	rs149012671	0.0156
16:67696365	DUS2	0.31	0.04	4.4e-14	rs35356834	0.032
16:67860637	DUS2	0.31	0.04	6.68e-14	rs62620177	0.032
16:67867739	DUS2	0.31	0.04	6.68e-14	rs11558534	0.03
16:68072004	DUS2	0.33	0.04	5.12e-17	rs11555012	0.037
16:68395522	DUS2	0.26	0.04	3.91e-11	rs71395853	0.038
1:205902130	DYRK3	2.12	0.34	4.01e-10	rs75021701	8.236e-06
1:206099780	DYRK3	2.6	0.48	7.79e-08	NA	0.0104
1:207196544	DYRK3	1.29	0.24	7.66e-08	rs144941234	0.002669
1:207197770	DYRK3	0.8	0.14	1.07e-08	rs11120075	0.0509
1:207200372	DYRK3	0.66	0.12	4.47e-08	rs57033547	0.0673
1:207221096	DYRK3	0.85	0.15	4.77e-09	rs12068090	0.0449
1:207793338	DYRK3	3.34	0.47	1.07e-12	NA	NA
10:11789382	ECHDC3	0.81	0.14	1.13e-08	rs4750090	0.974
10:11797467	ECHDC3	0.77	0.15	9.4e-08	rs7910140	0.976
10:12644023	ECHDC3	0.54	0.09	1.13e-09	rs10906181	0.854
4:109979306	ELOVL6	0.56	0.1	8.52e-08	rs72883439	0.0238
4:110000229	ELOVL6	2.63	0.34	4.98e-15	rs192024786	0.0012
4:110127740	ELOVL6	2.63	0.34	4.98e-15	rs188190409	0.0006
4:110303078	ELOVL6	2.63	0.34	4.98e-15	rs116740051	0.0032
4:111134733	ELOVL6	0.56	0.1	1.34e-08	rs11947429	0.0343
4:111543944	ELOVL6	1.13	0.2	9.69e-09	rs185507493	0.0118
10:97516401	ENTPD1	0.31	0.05	3.18e-11	rs62625035	0.0228
10:97583002	ENTPD1	1.42	0.21	1.36e-11	rs150772804	0.0003789
1:6520668	ESPN	0.69	0.12	4.74e-09	rs41278010	0.0122
6:598588	EXOC2	0.24	0.04	2.33e-10	rs74599665	0.12
1:46032307	FAAH	1.34	0.13	6.5e-25	rs61751012	0.007067
1:46508496	FAAH	1.7	0.14	2.14e-34	rs41285906	0.0024
1:46672262	FAAH	1.7	0.14	2.14e-34	rs142948781	0.0026
19:40502943	FCGBP	0.48	0.08	3.71e-09	rs234325	0.1979
1:161500895	FCGR2B	0.51	0.09	5.63e-08	rs17397332	0.0126
1:161882189	FCGR2B	0.58	0.1	3.9e-09	rs72708088	0.016
15:91427692	FES	-0.35	0.06	1.09e-08	rs138682554	0.0086
15:33384440	FMN1	1.36	0.24	1.1e-08	rs16964835	0.025
1:170312936	FMO1	1.22	0.22	2.54e-08	NA	NA
1:170431347	FMO1	0.82	0.1	6.05e-18	rs181951528	0.0114
1:170443845	FMO1	0.82	0.1	6.05e-18	rs192892944	0.0106
1:170561948	FMO1	1	0.15	6.6e-11	rs75487153	0.0148
1:171177988	FMO1	1.48	0.22	7.29e-12	rs145876121	0.0006754
1:171605526	FMO1	1.08	0.15	1.68e-12	rs61745146	0.001194
1:172053810	FMO1	0.98	0.15	2.43e-10	rs113443408	0.0068
1:172062702	FMO1	2.09	0.21	2.46e-23	rs79349483	0.0024
1:172062773	FMO1	2.09	0.21	2.46e-23	rs181265447	0.0014
1:172094477	FMO1	2.09	0.21	2.46e-23	rs139222431	0.0032
1:172108518	FMO1	2.09	0.21	2.46e-23	rs375661746	0.0022
1:93128629	FNBP1L	3.11	0.55	1.39e-08	NA	NA
1:93250370	FNBP1L	1.48	0.28	7.37e-08	rs114068119	0.0357
1:93489164	FNBP1L	3.11	0.55	1.39e-08	rs75292532	0.0036
1:93579198	FNBP1L	1.75	0.27	1.24e-10	rs75296876	0.034
1:93586068	FNBP1L	3.11	0.55	1.39e-08	rs201962456	4.942e-05
1:93913579	FNBP1L	3.16	0.53	3.05e-09	NA	NA
1:94091316	FNBP1L	3.11	0.55	1.39e-08	rs77774470	0.0132
1:94399522	FNBP1L	3.11	0.55	1.39e-08	rs6698641	0.0154
1:94514104	FNBP1L	3.11	0.55	1.39e-08	NA	NA
1:94792971	FNBP1L	2.53	0.39	5.59e-11	rs114454401	0.0046
11:71720030	FOLR3	2.19	0.21	1.22e-26	rs74985106	0.02
11:71800166	FOLR3	2.25	0.36	4.1e-10	rs146942815	0.00481
11:71850152	FOLR3	-2.18	0.27	5.31e-16	rs200388820	0.0008055
11:71923660	FOLR3	1.85	0.23	8.73e-16	rs118094215	0.0124
11:72140415	FOLR3	1.87	0.33	1.96e-08	rs147396414	0.0016
2:27746230	FOSL2	-2.82	0.47	2.31e-09	rs374848026	1.647e-05
2:27975744	FOSL2	-2.82	0.47	2.13e-09	NA	NA
6:108516159	FOXO3	0.54	0.1	5.96e-08	rs73511815	0.0747
5:51794332	FST	2.12	0.32	2.62e-11	NA	NA
5:52386315	FST	0.71	0.07	5.79e-22	rs41272307	0.013
5:52778262	FST	1.77	0.07	1.2e-147	rs76803798	0.0064
5:52949030	FST	1.4	0.11	2.98e-35	rs79744951	0.0028
5:53236938	FST	2.2	0.32	4.57e-12	NA	NA
2:170675959	GAD1	2.01	0.22	4.39e-20	rs13395737	0.0044
2:171260887	GAD1	2.17	0.32	8.86e-12	rs191479205	0.000389
2:171361376	GAD1	-0.35	0.06	5.66e-10	rs4668269	0.8337
2:171547270	GAD1	0.39	0.06	4.14e-11	rs138076323	0.0238
2:171568928	GAD1	1.97	0.22	3.41e-19	rs113106544	0.0146
2:171673464	GAD1	1.28	0.05	1.09e-145	rs45486908	0.0228
2:171674182	GAD1	2.16	0.12	5.88e-68	NA	0.0014
2:171679654	GAD1	1.28	0.05	4.09e-145	rs45465192	0.0228
2:171695387	GAD1	1.27	0.06	4.06e-111	rs45626540	0.0222
2:172110323	GAD1	0.36	0.06	1.3e-09	rs2160702	0.0208
2:172144563	GAD1	4.18	0.29	4.73e-48	rs192643592	0.0036
2:172641848	GAD1	3.83	0.29	8.57e-39	NA	8.236e-06
5:57652956	GAPT	-3.05	0.18	5.01e-68	NA	NA
5:57653771	GAPT	-0.66	0.1	7.28e-11	rs16888078	0.0797
5:58735345	GAPT	-0.77	0.11	2.78e-13	rs151227536	0.0044
22:37962646	GCAT	0.57	0.11	6.46e-08	rs139353065	0.012
22:38221141	GCAT	0.51	0.07	1.22e-12	rs117618411	0.025
22:38328597	GCAT	0.65	0.09	1.16e-12	rs34834842	0.021
22:38379774	GCAT	0.52	0.07	3.66e-14	rs149435516	0.031
17:37822757	GSDMA	1.25	0.23	6.26e-08	rs45540732	0.003
17:37840860	GSDMA	1.25	0.23	6.26e-08	rs35464006	0.008385
17:37884176	GSDMA	1.61	0.25	1.19e-10	rs55943169	0.005362
17:37911048	GSDMA	1.83	0.3	1.06e-09	NA	0.0024
17:37912268	GSDMA	0.89	0.13	7.59e-12	rs77013147	0.0152
17:37933468	GSDMA	1.18	0.14	3.5e-17	rs113370572	0.0138
17:37938977	GSDMA	1.1	0.13	1.37e-18	rs34016964	0.0904
17:37957632	GSDMA	1.09	0.13	5.11e-18	rs34988504	0.0904
17:37975856	GSDMA	1.18	0.14	3.5e-17	rs112743130	0.014
17:38062503	GSDMA	1.18	0.13	7.17e-19	rs35104165	0.029
17:38077938	GSDMA	1.5	0.15	9.23e-25	rs75290103	0.0078
17:38251933	GSDMA	1.75	0.22	1.8e-15	rs143682026	0.004975
17:38460198	GSDMA	1.56	0.26	1.48e-09	rs149138246	0.0042
12:123282708	GTF2H3	2	0.3	4.74e-11	rs78361567	1.647e-05
12:123378754	GTF2H3	2	0.3	4.74e-11	rs184648503	0.001
12:123568888	GTF2H3	0.59	0.1	1.39e-09	rs60200203	0.0561
12:123593218	GTF2H3	0.46	0.07	2.27e-12	rs6650207	0.1561
12:123970370	GTF2H3	0.53	0.08	3.59e-10	rs9697674	0.021
12:124068015	GTF2H3	0.68	0.07	3.89e-24	rs7973187	0.0731
12:124069213	GTF2H3	-1.2	0.22	4.27e-08	rs786446	0.003
12:124086620	GTF2H3	-1.2	0.22	4.27e-08	rs786427	0.989
12:124092033	GTF2H3	0.61	0.1	8.25e-10	rs17881657	0.015
12:124102329	GTF2H3	0.95	0.17	1.33e-08	rs10400486	0.003155
12:124135814	GTF2H3	1.23	0.18	3.67e-12	rs113228730	0.0158
12:124144359	GTF2H3	0.61	0.1	8.25e-10	rs11573006	0.017
12:124499652	GTF2H3	2.64	0.43	8.28e-10	NA	0.0048
12:124856569	GTF2H3	2.64	0.43	8.28e-10	rs147831485	0.0002893
14:23402422	HAUS4	-0.25	0.04	3.1e-08	rs78154859	0.0156
17:58177769	HEATR6	0.29	0.05	5.66e-09	rs112514875	0.0134
17:46484307	HOXB2	-0.38	0.07	3.99e-08	rs113300798	0.009
17:46626924	HOXB2	-0.49	0.09	2.48e-08	rs11651053	0.0288
16:72088431	HP	-0.94	0.15	1.12e-09	NA	NA
1:21106416	HP1BP3	-0.25	0.04	1.75e-09	rs33936601	0.029
6:31852604	HSPA1B	1.11	0.11	6.06e-24	rs140580618	8.243e-06
6:32041661	HSPA1B	1.19	0.21	1.46e-08	rs61740336	0.001581
17:37912268	IKZF3	0.61	0.08	3.79e-14	rs77013147	0.0152
17:37933468	IKZF3	0.73	0.09	2.04e-16	rs113370572	0.0138
17:37938977	IKZF3	0.77	0.08	2.92e-23	rs34016964	0.0904
17:37957632	IKZF3	0.75	0.08	1.25e-21	rs34988504	0.0904
17:37975856	IKZF3	0.73	0.09	2.04e-16	rs112743130	0.014
17:38062503	IKZF3	0.66	0.08	4.15e-15	rs35104165	0.029
18:11987767	IMPA2	-0.54	0.08	2.01e-12	rs73402743	0.0637
3:47933439	IP6K2	1.37	0.24	1.31e-08	NA	NA
3:49063555	IP6K2	0.35	0.06	2.6e-08	rs72624915	0.0082
3:49318208	IP6K2	0.35	0.06	2.6e-08	rs144923418	0.012
3:49455909	IP6K2	0.35	0.06	2.04e-08	rs184498788	0.0074
3:49456758	IP6K2	0.35	0.06	2.6e-08	rs116192290	0.011
1:46126179	IPP	-0.52	0.08	1.79e-11	rs12402259	0.0216
1:46145295	IPP	-0.59	0.09	2.02e-11	rs116294600	0.02
1:46383020	IPP	-0.43	0.08	9.91e-08	rs41286710	0.042
1:46595615	IPP	0.43	0.08	1.05e-07	rs785505	0.9746
1:10218472	KIF1B	-0.68	0.08	1.29e-18	rs114291761	0.017
1:10271490	KIF1B	-0.43	0.06	2.56e-14	rs72864188	0.0459
1:10271628	KIF1B	-0.68	0.07	1.7e-20	rs79794661	0.0064
1:10273615	KIF1B	-0.68	0.07	1.7e-20	rs114319100	0.0064
1:10314057	KIF1B	-0.68	0.07	1.7e-20	rs75447042	0.0066
1:10334544	KIF1B	-0.68	0.07	1.7e-20	rs115415660	0.0066
1:10352228	KIF1B	-0.68	0.07	1.7e-20	rs76694630	0.018
1:10357868	KIF1B	-0.68	0.07	1.7e-20	rs115643548	0.0066
1:10408850	KIF1B	-0.67	0.07	2.03e-21	rs200317444	0.007
1:9976862	KIF1B	-0.63	0.08	3.53e-15	rs74966324	0.0064
12:52284538	KRT79	2.19	0.26	6.34e-17	rs76260233	0.003009
12:52291229	KRT79	8.07	0.45	5.45e-71	rs147002436	0.0058
12:52311687	KRT79	2.62	0.3	4.12e-18	rs180858126	0.0028
12:52312870	KRT79	2.37	0.38	2.62e-10	rs146206499	0.0002965
12:52388470	KRT79	4.18	0.35	1.06e-32	rs140531594	0.001
12:52388505	KRT79	4.18	0.35	1.06e-32	rs182770711	0.0008
12:52390683	KRT79	8.07	0.45	5.45e-71	NA	0.0002
12:52398857	KRT79	3.82	0.36	1.93e-26	rs149950489	0.0036
12:52652088	KRT79	1.6	0.24	2.62e-11	rs74093386	0.0605
12:52652265	KRT79	8.07	0.45	1.1e-70	NA	0.0006
12:52779003	KRT79	3.71	0.36	6.65e-25	rs36004911	0.001359
12:52783593	KRT79	3.71	0.36	6.65e-25	NA	0.004
12:52824349	KRT79	3.8	0.36	1.64e-25	rs137863775	0.001112
12:52913822	KRT79	2.65	0.3	1.71e-18	rs61747188	0.004934
12:52938512	KRT79	8.07	0.45	5.45e-71	rs112987888	8.25e-06
12:52946594	KRT79	1.49	0.24	4.54e-10	rs61734905	0.009497
12:52984733	KRT79	1.9	0.27	1.63e-12	rs34769047	0.005148
12:53207721	KRT79	2.44	0.31	1.24e-15	rs36143766	0.002991
12:53215684	KRT79	3.98	0.35	2.51e-29	rs73303800	0.002603
12:53242393	KRT79	3.98	0.35	2.51e-29	rs146581987	0.00028
12:53242401	KRT79	3.98	0.35	2.51e-29	rs116366112	0.0007413
12:53268234	KRT79	3.68	0.36	3.76e-24	rs148664274	0.0044
12:53575608	KRT79	8.07	0.45	5.45e-71	rs138316649	0.0038
12:53652706	KRT79	3.71	0.36	6.65e-25	rs114543554	0.0118
12:53671264	KRT79	1.12	0.2	3.44e-08	rs34424268	0.011
12:53681883	KRT79	-0.59	0.11	4.22e-08	rs1110719	0.037
12:53700848	KRT79	-1.98	0.26	6.38e-14	rs1534282	0.01
12:53724748	KRT79	4.36	0.35	4.79e-35	rs114378262	0.0136
12:53729630	KRT79	1.63	0.22	4.48e-14	rs115856335	0.0144
12:53808590	KRT79	8.07	0.45	5.45e-71	rs114915173	0.0022
12:53846595	KRT79	3.71	0.36	1.2e-24	rs11834179	0.0108
12:53899633	KRT79	2.43	0.3	8.53e-16	rs61499963	0.005337
12:53926760	KRT79	8.07	0.45	5.45e-71	NA	0.0002
12:53952253	KRT79	8.07	0.45	5.45e-71	NA	0.0012
12:54145225	KRT79	8.07	0.45	5.45e-71	NA	0.0006
12:54219108	KRT79	3.98	0.35	2.51e-29	rs114840160	0.008
11:18550693	LDHC	0.68	0.07	1.12e-21	rs117652970	0.0132
11:18627931	LDHC	0.63	0.07	8.26e-21	rs17579565	0.0108
19:38713687	LGALS4	0.82	0.15	4.25e-08	rs75895508	0.0122
19:38719246	LGALS4	1.33	0.18	1.48e-13	NA	NA
19:38876263	LGALS4	0.84	0.15	1.86e-08	rs79261673	0.002916
19:39162511	LGALS4	2.55	0.25	3.55e-25	rs115628099	0.0038
19:39390531	LGALS4	2.55	0.25	3.55e-25	rs77335353	0.0086
19:39421274	LGALS4	0.43	0.06	2.28e-12	rs34264048	0.021
19:39423001	LGALS4	0.43	0.06	2.28e-12	rs2070251	0.021
19:39616553	LGALS4	2.56	0.23	9.6e-30	NA	NA
19:39797885	LGALS4	0.3	0.05	1.86e-08	rs30476	0.0829
19:39804846	LGALS4	2.55	0.25	3.55e-25	rs116805080	0.006131
1:236706278	LGALS8	-0.33	0.03	2.85e-28	rs2273863	0.068
1:236706300	LGALS8	-0.33	0.03	2.85e-28	rs2273865	0.068
1:236723074	LGALS8	-0.35	0.06	9.89e-10	rs77776078	0.033
1:236737983	LGALS8	-0.35	0.06	9.89e-10	rs79225714	0.033
1:236767288	LGALS8	-0.34	0.04	5.94e-17	rs16834056	0.016
1:236852150	LGALS8	-0.2	0.04	1.03e-08	rs74727372	0.0571
19:54275574	LILRA1	-2.11	0.33	1.62e-10	NA	NA
19:54677876	LILRA1	-2.11	0.33	1.62e-10	rs147036683	0.0001236
19:54678025	LILRA1	-2.11	0.33	1.62e-10	rs144021940	8.241e-06
19:54866992	LILRA1	-2.11	0.33	1.62e-10	rs61742614	0.002817
19:54974607	LILRA1	-2.11	0.33	1.83e-10	NA	0.0001382
19:55598927	LILRA1	-2.11	0.33	1.62e-10	rs111927649	0.001754
19:55659519	LILRA1	-2.11	0.33	1.62e-10	NA	0.0018
19:55998281	LILRA1	-0.75	0.12	3.89e-10	rs73932655	0.007502
19:56011880	LILRA1	-2.11	0.33	1.62e-10	rs61742932	0.0008467
19:54420959	LILRA2	-0.44	0.07	5.75e-10	rs10401511	0.1066
12:81331258	LIN7A	-0.57	0.07	5.31e-17	rs73345662	0.1665
11:58034597	LPXN	-0.27	0.03	2.86e-16	rs56302613	0.027
11:58034651	LPXN	-0.27	0.03	2.86e-16	rs7111538	0.027
11:58125774	LPXN	-0.25	0.03	5.77e-13	rs55810057	0.025
11:58377817	LPXN	-0.23	0.03	1.24e-11	rs35722378	0.031
3:45786881	LRRC2	0.44	0.07	4.71e-10	rs7649736	0.0655
3:45942686	LRRC2	0.92	0.12	4.01e-15	rs35423527	0.002776
3:45987980	LRRC2	0.37	0.04	2.41e-17	rs2234355	0.041
3:46033545	LRRC2	1.22	0.15	1e-15	NA	NA
3:46037405	LRRC2	0.19	0.03	3.64e-08	rs2276856	0.1571
3:46140074	LRRC2	0.54	0.05	1.57e-25	rs9854654	0.107
3:46759204	LRRC2	1.29	0.15	7.97e-18	rs116309496	0.006722
3:46786162	LRRC2	1.28	0.15	1.42e-17	rs79958632	0.007512
3:46878319	LRRC2	3.48	0.24	6.89e-47	rs79413928	0.008
3:46916051	LRRC2	0.56	0.09	3.07e-10	rs6808052	0.0459
3:47322700	LRRC2	1.1	0.19	7.06e-09	rs6773120	0.0024
7:126738011	LRRC4	-0.55	0.1	1.32e-08	rs12113383	0.099
8:133242503	LRRC6	-2.03	0.33	1.22e-09	rs112419684	0.015
8:133621081	LRRC6	-0.92	0.14	1.11e-10	rs2357515	0.0899
8:133621091	LRRC6	-0.83	0.15	2.18e-08	rs2357514	0.0841
8:133953740	LRRC6	-1.31	0.24	4.23e-08	rs61744749	0.008072
8:134107312	LRRC6	-1.01	0.19	9.1e-08	rs73354644	8.236e-06
12:90725563	LUM	1.17	0.22	6.98e-08	rs115078258	0.0044
12:91316180	LUM	0.54	0.07	3.59e-13	rs75543206	0.0845
12:91346671	LUM	0.82	0.14	2.58e-09	rs61734128	0.0343
12:91347999	LUM	0.82	0.14	2.58e-09	rs115451948	0.009129
12:91643350	LUM	1.9	0.31	4.68e-10	rs826763	0.0234
8:145169485	MAF1	-0.31	0.06	1.83e-08	rs144716343	0.005052
6:31378864	MICA	-0.28	0.05	7.15e-09	rs41558312	0.025
20:33146457	MMP24	-0.72	0.14	1.02e-07	rs73259139	0.0144
20:33575613	MMP24	-1.83	0.27	1.02e-11	rs375804396	7.43e-05
20:33879965	MMP24	-1.83	0.27	1.22e-11	rs199669911	0.001526
20:34526720	MMP24	-1.83	0.27	1.02e-11	rs36058204	0.001219
20:34755884	MMP24	-1.83	0.27	1.02e-11	rs141804641	0.0094
20:34767630	MMP24	-1.83	0.27	1.02e-11	NA	NA
20:34833404	MMP24	-1.83	0.27	1.02e-11	rs146048639	0.0106
20:34862450	MMP24	-1.83	0.27	1.02e-11	rs137984405	0.009
1:167744168	MPC2	0.51	0.1	1.14e-07	rs16859646	0.0525
19:4359191	MPND	-0.53	0.05	4e-25	rs34522164	0.031
6:42072698	MRPL2	-2.3	0.4	8.92e-09	rs193099422	0.001368
6:42307884	MRPL2	-2.31	0.4	7.7e-09	rs193152765	0.0054
6:42308855	MRPL2	-2.31	0.4	7.7e-09	rs115163046	0.0054
6:42933526	MRPL2	-0.31	0.05	8.16e-10	rs2274515	0.086
6:42980218	MRPL2	0.29	0.05	4.31e-09	rs11751058	0.037
6:43019429	MRPL2	-2.31	0.4	7.7e-09	rs146982590	4.118e-05
6:43029288	MRPL2	0.34	0.06	1.65e-08	rs11558979	0.024
6:43040666	MRPL2	-0.31	0.05	7.93e-10	rs41274920	0.044
6:43128519	MRPL2	-0.65	0.11	6.49e-09	rs34865794	0.014
6:43147861	MRPL2	-0.65	0.11	6.49e-09	rs57014925	0.0303
6:43155458	MRPL2	-0.65	0.11	6.49e-09	rs61739483	0.007174
6:43173907	MRPL2	-0.65	0.12	2.64e-08	rs147730044	0.006993
6:43173908	MRPL2	-0.65	0.12	2.64e-08	rs142418416	0.006993
6:43214786	MRPL2	-2.31	0.4	8.38e-09	NA	0.0006
6:43472947	MRPL2	-2.31	0.4	7.7e-09	rs77386052	0.002306
6:43501753	MRPL2	-2.31	0.4	7.7e-09	rs114918329	0.0007614
6:43705287	MRPL2	-1.62	0.29	1.66e-08	rs146968212	0.0082
6:43815319	MRPL2	-2.31	0.4	7.7e-09	rs114447190	0.002
17:73472561	MRPS7	-0.2	0.03	8.41e-10	rs117402043	0.0278
17:73520485	MRPS7	-0.41	0.07	4.61e-08	rs11870627	0.02
11:59863104	MS4A6A	-0.54	0.04	4.36e-47	rs569108	0.048
11:59863253	MS4A6A	-0.53	0.04	6.38e-42	rs512555	0.0893
16:1245453	MSLN	2.23	0.25	3.37e-19	rs200483658	2.546e-05
16:1255223	MSLN	1.51	0.26	4.84e-09	rs370088144	0.0002149
16:1279694	MSLN	1.74	0.26	1.07e-11	NA	8.248e-06
16:1292120	MSLN	1.89	0.3	1.71e-10	NA	0.0001486
16:1359037	MSLN	1.62	0.26	3.41e-10	rs148061245	NA
16:1560989	MSLN	1.91	0.25	5.49e-14	NA	NA
16:685313	MSLN	0.98	0.18	9.64e-08	rs201877690	8.332e-06
16:737278	MSLN	1.51	0.26	4.84e-09	NA	NA
16:747032	MSLN	1.51	0.26	4.84e-09	NA	4.125e-05
16:824837	MSLN	1.12	0.05	1.04e-114	rs140815068	8.391e-06
16:846041	MSLN	1.83	0.26	8.78e-13	NA	2.5e-05
4:74241201	MTHFD2L	5.77	0.21	4.09e-163	rs74551005	0.0042
4:75284312	MTHFD2L	5.77	0.21	4.09e-163	NA	NA
4:75579573	MTHFD2L	1.14	0.13	9.81e-19	rs114713301	0.0088
16:86510183	MTHFSD	-0.23	0.03	6.62e-12	rs78460432	0.024
16:86539482	MTHFSD	-0.26	0.04	1.1e-13	rs117970435	0.0198
16:86603266	MTHFSD	-0.33	0.03	6.3e-27	rs80284611	0.0148
10:111819970	MXI1	0.42	0.07	2.22e-08	rs11194969	0.1589
17:74730188	MXRA7	1.29	0.24	5.95e-08	rs28693812	0.0559
17:74730843	MXRA7	-0.88	0.15	9.45e-09	rs237059	NA
17:74734323	MXRA7	-0.88	0.15	9.45e-09	rs237054	0.959
17:74738016	MXRA7	1.29	0.24	5.95e-08	rs9897610	0.018
2:132218737	MZT2A	-0.37	0.05	3.3e-16	rs34370986	0.2244
2:132290912	MZT2A	-0.7	0.07	1.17e-20	rs140033985	0.012
1:247614657	NLRP3	-0.45	0.07	2.69e-09	rs73140586	0.024
16:4417160	NMRAL1	-0.29	0.04	3.78e-11	rs7196738	0.0743
16:4422744	NMRAL1	-0.27	0.04	5.91e-11	rs73507272	0.0879
16:4536354	NMRAL1	-0.44	0.04	3.76e-26	rs11866840	0.0751
9:34400980	NUDT2	0.39	0.07	2.38e-09	rs117759827	0.02
11:71645655	NUMA1	2.81	0.17	2.51e-59	rs74925573	0.0397
11:71701763	NUMA1	2.81	0.17	2.51e-59	rs35844388	0.034
11:71706544	NUMA1	2.84	0.16	3.08e-72	rs34075366	0.033
11:71714526	NUMA1	-3.1	0.13	1.17e-133	rs949324	2.471e-05
11:71725144	NUMA1	3.01	0.57	1.05e-07	rs79170800	0.003245
11:71726122	NUMA1	3.01	0.57	1.05e-07	rs143000254	0.003245
11:71726168	NUMA1	2.83	0.17	2.06e-64	rs3750913	0.034
11:71816766	NUMA1	2.77	0.52	8.92e-08	rs114895448	0.0086
11:71822560	NUMA1	3.18	0.14	1.25e-112	rs3750907	0.1
12:69080770	NUP107	-0.32	0.04	1.1e-12	rs187986843	0.0104
12:69080771	NUP107	-0.32	0.04	1.1e-12	rs191151603	0.0104
1:16403208	PADI2	-1.08	0.19	2.2e-08	rs145322093	0.0124
1:16950389	PADI2	-0.52	0.09	1.32e-08	rs12091856	NA
1:16955106	PADI2	-0.5	0.09	3.48e-08	NA	0.0427
1:17594457	PADI2	-1.9	0.33	1.16e-08	rs369350547	8.236e-06
6:31976833	PBX2	-1	0.18	2.2e-08	NA	0.002051
6:32052255	PBX2	-1	0.18	2.72e-08	rs61910712	0.004311
6:32143223	PBX2	-0.46	0.07	5.12e-12	rs58992186	0.0539
6:32147478	PBX2	-0.46	0.07	2.07e-11	rs57409105	0.021
6:32149260	PBX2	-0.46	0.07	5.12e-12	rs2071288	0.02
10:92035440	PCGF5	1.09	0.2	4.32e-08	rs17092868	0.0345
10:93976268	PCGF5	0.44	0.08	1.54e-08	rs61736268	0.1166
3:195965344	PCYT1A	1.85	0.31	1.9e-09	NA	NA
4:94574633	PDLIM5	-2.86	0.34	9.26e-17	rs146126657	0.0034
4:95442673	PDLIM5	-0.74	0.13	3.22e-09	rs58152166	0.0178
4:95550822	PDLIM5	-0.92	0.09	4.48e-24	rs72880423	0.0403
4:95551261	PDLIM5	-0.92	0.09	4.48e-24	rs72880425	0.0403
5:52074164	PELO	-0.38	0.04	3.44e-17	rs116441045	0.02
11:73936474	PGM2L1	2.69	0.48	2.39e-08	rs189098292	0.0038
11:74550031	PGM2L1	1.23	0.18	2.31e-11	rs115064083	0.0264
11:74842610	PGM2L1	3	0.48	5.26e-10	rs147438925	0.0008
11:75005087	PGM2L1	2.69	0.48	2.39e-08	rs138247515	0.0034
11:75062736	PGM2L1	3	0.48	5.26e-10	rs34386985	0.001
1:28830349	PHACTR4	-0.26	0.04	2.27e-09	rs6689788	0.1062
1:28864435	PHACTR4	-0.24	0.04	4.31e-08	rs2227977	0.042
19:47743147	PLA2G4C	0.91	0.16	2.54e-08	rs112959282	0.0469
19:48558159	PLA2G4C	1	0.18	1.18e-08	rs2307280	0.023
6:144385777	PLAGL1	0.7	0.05	2.53e-38	rs149110519	0.0102
22:41996481	PMM1	-0.27	0.05	5.66e-08	rs17002508	0.0703
22:42305583	PMM1	-0.3	0.05	1.02e-08	rs6002532	0.0743
22:42318560	PMM1	-0.3	0.05	1.02e-08	rs6002542	0.0741
2:219083353	PNKD	-0.29	0.05	8.55e-08	rs10178462	0.0965
6:159420734	PNLDC1	3.05	0.33	6.31e-21	NA	8.236e-06
6:159688848	PNLDC1	1.43	0.24	2.55e-09	rs61741925	0.003904
6:160174463	PNLDC1	1.74	0.24	1.67e-13	rs74588438	0.001499
6:160174540	PNLDC1	0.78	0.14	2.14e-08	rs35454664	0.006424
6:160183445	PNLDC1	1.74	0.24	1.67e-13	rs7767405	0.0054
6:160372070	PNLDC1	3.04	0.33	1.11e-20	NA	0.0006
2:85383138	POLR1A	2.07	0.34	6.45e-10	rs149285472	0.0062
2:85965280	POLR1A	1.16	0.21	5.94e-08	rs139470785	0.0208
2:85981797	POLR1A	0.57	0.08	7.08e-12	rs75293225	8.976e-06
2:86293004	POLR1A	1.12	0.12	4.88e-21	rs76390811	0.0291
2:86297105	POLR1A	1.1	0.16	2.45e-12	rs141623521	0.004109
2:86323339	POLR1A	0.42	0.07	1.4e-09	rs74884653	0.0713
2:86333375	POLR1A	1.47	0.19	1.91e-14	rs13393659	0.013
2:86364653	POLR1A	0.88	0.16	3.35e-08	rs2241433	0.019
2:86371233	POLR1A	1.18	0.19	1.18e-09	rs11845	0.0439
2:86529625	POLR1A	1.46	0.16	4.54e-21	rs72940175	0.034
2:86563488	POLR1A	0.75	0.09	3.04e-16	rs59057655	0.1048
2:86564490	POLR1A	0.68	0.1	3.7e-12	rs145022978	0.0994
2:86668341	POLR1A	1.06	0.16	3.47e-11	rs73949508	0.0517
2:86832394	POLR1A	0.82	0.1	3.13e-16	rs1561253	9.06e-05
2:86848893	POLR1A	0.93	0.15	1.37e-09	rs4341929	0.0557
2:87302514	POLR1A	0.63	0.08	2.27e-14	rs142914032	0.0891
1:201952244	PPP1R12B	-0.88	0.15	5.02e-09	rs61241020	0.01
1:202573179	PPP1R12B	0.51	0.07	5.81e-12	rs585658	NA
1:203198939	PPP1R12B	-0.64	0.11	1.05e-08	rs74136959	0.1012
1:40425935	PPT1	-0.87	0.15	1.38e-08	rs78210404	0.0285
7:55759098	PSPH	2.12	0.22	9.72e-23	rs79811419	0.052
7:55902230	PSPH	2.34	0.29	1.73e-15	rs146004414	0.014
7:55944443	PSPH	1.96	0.26	5.93e-14	rs35555478	0.0974
7:56125757	PSPH	2.33	0.32	3.31e-13	rs33922584	0.036
7:56327785	PSPH	1.7	0.21	1.96e-15	rs75042222	0.0731
15:55489250	RAB27A	-0.24	0.04	3.31e-10	rs118056041	0.0106
2:135676246	RAB3GAP1	-0.58	0.11	4.12e-08	rs41362150	0.0285
2:135960616	RAB3GAP1	-0.3	0.04	6.11e-13	rs57097780	0.0595
2:136170213	RAB3GAP1	-0.3	0.04	4.5e-13	rs11904693	0.0673
17:4849384	RABEP1	0.32	0.06	6.56e-09	rs2233656	0.1679
17:5037281	RABEP1	0.32	0.06	4.96e-09	rs114991387	0.068
17:5044794	RABEP1	0.32	0.06	5.53e-09	rs2304449	0.069
17:5271763	RABEP1	0.32	0.06	1.1e-08	rs61735455	8.277e-06
2:161080519	RBMS1	-0.35	0.07	1.14e-07	rs17242280	0.0042
1:10582127	RBP7	-0.32	0.06	3.67e-08	rs12057729	0.128
1:10848564	RBP7	-0.55	0.1	2.05e-08	rs776913	0.0577
1:11072691	RBP7	-0.37	0.06	1.2e-10	rs11121679	0.1352
15:64458405	RBPMS2	1.1	0.19	1.2e-08	rs62024252	0.0948
15:64753826	RBPMS2	2.35	0.37	1.7e-10	rs76148406	0.0032
15:64792896	RBPMS2	-1.96	0.2	1.82e-22	rs640005	0.879
15:64991778	RBPMS2	2.15	0.14	3.17e-53	rs75967357	0.0497
15:65042560	RBPMS2	2.32	0.25	5.85e-21	rs61741344	0.046
15:65369947	RBPMS2	1.38	0.23	3.17e-09	rs146917406	0.008771
15:65790090	RBPMS2	1.45	0.25	5.01e-09	rs16948777	0.0613
1:24706965	RHCE	1.22	0.21	1.19e-08	rs79541235	0.018
1:24742263	RHCE	1.56	0.24	1.62e-10	rs6666172	0.0266
1:24743223	RHCE	1.25	0.21	4.4e-09	rs6661046	0.0268
1:24792324	RHCE	1.23	0.17	6.34e-13	rs76291255	0.0349
1:24902925	RHCE	1.04	0.16	6.12e-11	rs79456857	0.0289
1:24945855	RHCE	0.73	0.13	1.59e-08	rs12070415	0.0549
1:25573797	RHCE	0.62	0.1	4.97e-10	rs75911021	0.0815
1:25664799	RHCE	0.96	0.16	1.83e-09	rs3093565	0.0112
1:25773026	RHCE	0.59	0.09	3.49e-12	rs59935516	0.0711
1:25803162	RHCE	0.59	0.09	3.49e-12	rs74063409	0.0713
1:25942070	RHCE	2.59	0.42	7.65e-10	rs114898516	0.0028
1:26203733	RHCE	0.91	0.13	6.92e-13	rs6670482	0.0527
17:28749880	RNF135	-0.52	0.09	1.38e-08	rs61743601	0.00934
17:28853723	RNF135	-0.52	0.09	1.38e-08	rs11539823	0.0297
17:29061941	RNF135	-0.51	0.08	7.05e-10	rs112064181	NA
17:29710070	RNF135	-0.67	0.12	3.71e-08	rs148907812	0.008
17:29894457	RNF135	-0.75	0.12	7.47e-10	rs112726755	0.0116
5:140353867	RNF14	2.12	0.38	1.72e-08	rs115449410	0.0072
5:141308037	RNF14	0.63	0.12	5.88e-08	rs58488937	0.0731
2:85824251	RNF181	-0.21	0.03	8.38e-14	rs6643	0.098
2:85846329	RNF181	-0.22	0.03	7.07e-11	rs13383605	0.066
16:1262014	RPL3L	1.49	0.2	9.33e-14	rs58110336	0.002688
16:1412320	RPL3L	1.68	0.29	4.25e-09	rs144136497	9.07e-05
16:1470825	RPL3L	2.62	0.28	2.25e-21	NA	0.0002
16:1536140	RPL3L	1.18	0.16	6.24e-13	rs79505704	0.00528
16:1638013	RPL3L	1.68	0.29	4.25e-09	rs146163533	4.942e-05
16:1705955	RPL3L	1.24	0.16	4e-14	rs77482527	0.00555
16:2086798	RPL3L	2.62	0.28	2.25e-21	rs57986628	0.001956
16:2161117	RPL3L	1.6	0.2	8.97e-16	rs55840049	0.001566
16:2223816	RPL3L	2.62	0.28	2.25e-21	rs141769285	0.0001236
16:2240341	RPL3L	1.6	0.2	8.97e-16	rs73498170	0.002133
16:2284726	RPL3L	2.62	0.28	2.25e-21	rs140972388	0.0003793
16:2301527	RPL3L	2.62	0.28	2.25e-21	rs199944223	1.791e-05
16:2590730	RPL3L	1.12	0.16	8.53e-12	rs140087374	0.018
16:2813177	RPL3L	0.9	0.09	1.48e-22	rs17136053	0.007841
16:2835376	RPL3L	1.68	0.29	4.25e-09	NA	0.0002182
16:2940941	RPL3L	1.13	0.2	2.6e-08	rs114994436	0.01
6:42857315	RPL7L1	-0.53	0.03	3.59e-71	rs141136987	0.019
6:42981633	RPL7L1	-0.47	0.05	8.03e-23	rs116750300	0.0082
6:43182906	RPL7L1	-0.36	0.05	2.28e-15	rs76552409	0.021
6:43188600	RPL7L1	-0.35	0.05	5.41e-14	rs11962520	0.021
6:43225363	RPL7L1	-0.48	0.09	5.64e-08	rs11967529	0.0022
5:81013700	RPS23	-1.82	0.2	3.86e-20	rs73768110	0.1062
5:81472669	RPS23	-5.42	0.87	4.26e-10	rs114139017	0.0036
5:81493931	RPS23	-1.55	0.28	2.47e-08	rs188375363	0.003
5:81741089	RPS23	-3.82	0.62	5.6e-10	rs114506390	0.0072
5:81763218	RPS23	-3.82	0.62	5.6e-10	rs116350061	0.007
5:81830253	RPS23	-2.58	0.35	3.14e-13	rs79518510	0.0262
5:81848038	RPS23	-4.96	0.88	1.5e-08	NA	NA
5:81952164	RPS23	-5.45	0.87	3.41e-10	NA	NA
5:82026884	RPS23	-4.96	0.88	1.5e-08	rs114235944	0.0044
5:82026923	RPS23	-4.96	0.88	1.5e-08	rs114954865	0.0044
5:82026956	RPS23	-4.96	0.88	1.5e-08	rs115863696	0.0044
5:82027004	RPS23	-4.96	0.88	1.5e-08	rs147589814	0.0044
5:82096819	RPS23	-1.39	0.16	1.49e-17	rs73145300	0.1342
5:82100144	RPS23	-1.39	0.16	1.49e-17	rs16899949	0.1332
5:82154463	RPS23	-3.91	0.61	1.91e-10	rs79485225	0.0268
5:82281007	RPS23	-1.15	0.22	8.85e-08	rs1428867	0.0783
5:82388211	RPS23	-0.97	0.16	1.01e-09	rs11955349	0.1112
5:82395106	RPS23	-1.49	0.22	1.92e-11	rs76865449	0.0441
3:157882744	RSRC1	0.46	0.08	1.6e-08	rs75661928	0.0395
4:5857909	S100P	-1.25	0.21	1.86e-09	rs114376030	0.007355
4:5908481	S100P	-3.16	0.58	5.95e-08	rs76046119	0.0036
4:6548580	S100P	-5.64	0.81	2.95e-12	rs146873267	0.0026
4:6728934	S100P	-5.64	0.81	2.95e-12	NA	0.0002
4:7435996	S100P	-3.16	0.58	5.95e-08	rs61741341	0.003472
1:173703928	SERPINC1	0.24	0.04	6.53e-08	rs12098124	0.1108
1:173779018	SERPINC1	0.24	0.04	6.53e-08	rs9425418	0.1124
1:173839435	SERPINC1	0.24	0.04	6.53e-08	rs9425761	0.032
8:40330425	SFRP1	1.3	0.22	1.48e-09	rs145488321	0.0004
8:41154024	SFRP1	3.6	0.28	8.03e-37	NA	NA
8:41196024	SFRP1	0.72	0.06	1.04e-32	rs10481312	0.0747
8:41200160	SFRP1	2.17	0.1	5.46e-108	rs149748250	0.0024
8:41792185	SFRP1	3.62	0.28	1.02e-37	rs374290942	1.647e-05
10:100008317	SFRP5	1.88	0.24	1.64e-15	NA	NA
10:100234305	SFRP5	0.35	0.06	5.87e-10	rs73335735	0.0717
10:100245620	SFRP5	0.41	0.05	6.68e-15	rs1252843	0.0767
10:100248732	SFRP5	0.38	0.05	2.12e-15	rs1925650	0.0931
10:99523005	SFRP5	0.58	0.09	2.06e-10	rs59403844	0.0256
10:99644019	SFRP5	2.86	0.22	5.62e-38	NA	NA
10:99991408	SFRP5	-1.05	0.14	1.8e-14	rs1952061	8.237e-06
1:154938235	SHC1	-0.13	0.02	1.14e-07	rs1131397	2.471e-05
1:154946517	SHC1	-0.13	0.02	1.14e-07	rs11264293	0.1558
1:154947496	SHC1	-0.13	0.02	1.14e-07	rs11585145	0.1571
19:16038111	SIN3B	-1.1	0.17	5.85e-11	rs57519667	0.005617
19:17007363	SIN3B	-0.54	0.08	8.33e-11	rs10418195	0.00641
19:17355669	SIN3B	-0.68	0.1	3.8e-11	rs73931059	0.0603
19:17450038	SIN3B	-0.91	0.15	2.51e-09	rs11880362	0.00595
19:17654384	SIN3B	-2.27	0.33	9.31e-12	rs149676710	8.236e-06
19:17727401	SIN3B	-0.81	0.13	1.54e-10	rs74896310	0.0282
19:17844227	SIN3B	-0.79	0.14	2.34e-08	rs77093026	0.008779
6:160557643	SLC22A1	-0.82	0.13	6.85e-11	rs2282143	1.647e-05
8:145639654	SLC39A4	-1.09	0.11	1.16e-21	rs75920625	0.014
14:70653758	SLC8A3	-0.39	0.06	1.1e-10	rs61978213	0.0166
20:43687355	SLPI	0.9	0.17	8.36e-08	rs6094090	0.0813
4:146480111	SMAD1	1.18	0.19	7.95e-10	rs15392	0.0371
6:71570880	SMAP1	0.38	0.03	7.55e-33	rs17707714	0.0256
5:68898565	SMN2	-0.55	0.06	1.34e-18	NA	NA
15:64392388	SNX22	-1.06	0.14	1.24e-13	NA	0.0032
15:64392389	SNX22	-1.06	0.14	1.24e-13	NA	0.0032
15:65158047	SNX22	-0.6	0.09	1.57e-10	rs77456635	0.024
1:152486860	SNX27	-0.34	0.06	3.01e-08	rs16834165	0.0885
2:38301803	SOS1	0.96	0.12	1.7e-16	rs9341249	0.022
2:38366689	SOS1	1	0.15	6.16e-12	rs72891134	0.0433
2:38491910	SOS1	0.47	0.09	3.36e-08	rs17022445	0.1286
2:38525660	SOS1	1.22	0.19	4.26e-11	rs7582826	0.019
2:38709757	SOS1	1.64	0.26	2.83e-10	rs59553910	0.0184
2:38735689	SOS1	1.73	0.26	2.86e-11	rs114325083	0.0182
2:38750325	SOS1	1.65	0.23	1.43e-12	rs73929025	0.0202
2:38830131	SOS1	0.45	0.08	7.68e-08	rs115855885	0.0961
2:38842988	SOS1	1.52	0.26	5.03e-09	rs17022981	0.0136
2:38893450	SOS1	0.96	0.16	1.39e-09	rs34708402	0.012
2:39187008	SOS1	1.07	0.14	3.61e-15	rs201925961	0.006231
2:39204965	SOS1	2.2	0.37	2.49e-09	rs17023192	0.005
2:39403006	SOS1	0.38	0.06	3.12e-09	rs17023372	0.0951
2:39462104	SOS1	1.7	0.26	7.35e-11	rs72921055	0.0206
2:39695138	SOS1	2.2	0.37	2.49e-09	rs17023852	0.0072
2:39731853	SOS1	2.2	0.37	2.49e-09	rs78941499	0.011
2:39924139	SOS1	1.29	0.24	5.24e-08	rs2716723	0.0272
2:39938065	SOS1	1.29	0.24	5.24e-08	rs2540240	0.025
2:39948037	SOS1	1.08	0.2	3.58e-08	rs72936058	0.0338
2:40117437	SOS1	0.64	0.07	4.41e-18	rs13427734	0.1566
17:48603434	SPATA20	-0.73	0.11	1.87e-11	rs61753813	0.026
17:48614426	SPATA20	-0.66	0.1	2.83e-10	rs143725319	0.029
4:57215989	SPINK2	2.52	0.41	7.21e-10	rs143160554	0.0008895
4:57425674	SPINK2	1.68	0.29	6.13e-09	rs182183255	0.0002703
4:58104786	SPINK2	2.52	0.41	7.21e-10	rs182739615	0.0004
4:58397567	SPINK2	1.01	0.15	5.44e-11	rs114481162	0.0268
4:58397610	SPINK2	1.01	0.15	5.44e-11	rs115375265	0.0268
4:58405566	SPINK2	0.92	0.15	2.78e-10	rs17088335	0.0331
4:58407327	SPINK2	0.5	0.09	7.32e-09	rs6810853	0.0771
4:58407594	SPINK2	0.92	0.15	2.78e-10	rs17088340	0.0331
4:58420910	SPINK2	0.92	0.15	2.78e-10	rs77226335	0.0338
4:58459198	SPINK2	2.52	0.41	7.21e-10	rs60153139	0.016
1:28028261	STX12	-0.16	0.03	7.14e-09	rs4908335	0.7502
1:28038660	STX12	0.25	0.05	6.1e-08	rs11805234	0.0805
22:24544631	SUSD2	0.94	0.16	1.5e-09	rs6004070	0.007
22:25334184	SUSD2	0.34	0.06	1.06e-07	rs7292477	4.942e-05
12:57114418	TAC3	3.79	0.23	1.6e-61	rs192511809	9.14e-05
12:57115196	TAC3	3.79	0.23	1.6e-61	rs192673445	0.0001665
12:57396842	TAC3	1.73	0.26	3.39e-11	NA	NA
12:57398085	TAC3	3.79	0.23	4.76e-62	rs112935646	0.0005518
12:57420802	TAC3	3.79	0.23	4.76e-62	rs147791423	0.0018
12:57464587	TAC3	3.79	0.23	4.76e-62	rs201374270	8.237e-06
12:57472762	TAC3	0.98	0.13	6.38e-14	rs112253371	0.0106
12:57472766	TAC3	3.79	0.23	4.76e-62	NA	0.0002
12:57483769	TAC3	3.79	0.23	4.76e-62	rs187564282	0.0006
12:57490491	TAC3	3.79	0.23	4.76e-62	rs140273166	0.0004859
12:57492307	TAC3	3.79	0.23	4.76e-62	rs147655222	0.0008236
12:57589784	TAC3	-0.89	0.12	2.3e-14	rs7397167	0.003
12:57590869	TAC3	-0.89	0.12	2.3e-14	rs7308698	8.237e-06
12:57595605	TAC3	3.79	0.23	1.6e-61	rs142721778	6.589e-05
12:57610460	TAC3	1.18	0.15	3.64e-15	NA	0.0052
12:57619341	TAC3	0.65	0.11	1.97e-09	rs74788814	0.002941
12:57620836	TAC3	3.79	0.23	1.6e-61	NA	NA
12:57635879	TAC3	1.18	0.15	3.64e-15	rs114737821	0.0118
12:57637127	TAC3	1.18	0.15	3.64e-15	rs116811300	0.0118
12:57637604	TAC3	1.18	0.15	2.39e-15	rs61739642	0.003599
12:57654608	TAC3	1.18	0.15	2.39e-15	rs115072382	0.0118
12:57865841	TAC3	2.03	0.18	4.12e-31	rs61734544	0.002419
12:57872983	TAC3	0.64	0.11	2.94e-09	rs58668629	0.00598
12:57912041	TAC3	0.74	0.12	4.45e-10	rs28382843	0.0206
12:57997777	TAC3	0.69	0.12	8.18e-09	rs114031508	0.0112
12:58011859	TAC3	0.68	0.12	9.04e-09	rs75896398	0.0513
12:58120775	TAC3	1.18	0.15	2.39e-15	rs34772922	0.002138
12:58141938	TAC3	0.94	0.13	4.8e-13	rs3473	0.0365
12:58235544	TAC3	1.21	0.15	7.22e-16	rs77901377	0.01
12:58240986	TAC3	3.79	0.23	1.6e-61	rs75066937	0.0118
12:58347548	TAC3	3.79	0.23	1.6e-61	rs12297812	0.0124
12:58405892	TAC3	1.3	0.15	2.67e-18	rs80073214	0.0399
6:32782112	TAP2	0.42	0.07	8.64e-09	rs11575907	0.028
11:120418441	TBCEL	0.75	0.14	1.03e-07	rs2252249	0.0767
11:120450321	TBCEL	0.45	0.08	2.79e-08	rs12273026	0.2362
6:155577913	TIAM2	1.95	0.19	3.31e-25	rs41284228	0.013
6:155597134	TIAM2	1.95	0.19	3.31e-25	rs34434986	0.013
6:155649950	TIAM2	1.43	0.17	2.06e-16	rs75281717	0.0196
12:95299263	TMCC3	-0.81	0.15	5.74e-08	rs115185392	0.0108
16:69304048	TMED6	0.6	0.07	1.84e-19	rs1136042	0.031
16:69377470	TMED6	1.04	0.17	4.74e-10	rs72795291	0.002644
6:10687746	TMEM14C	0.27	0.04	8.42e-11	rs7749306	0.105
6:9820723	TMEM14C	0.54	0.09	3.31e-10	rs6939700	0.0641
8:144864231	TOP1MT	0.66	0.12	7.92e-08	rs143053253	0.0589
1:36602202	TRAPPC3	0.48	0.03	8.28e-59	rs4653161	0.009
1:26394301	TRNP1	1.17	0.19	3.93e-10	rs75769914	0.0338
1:26861894	TRNP1	2.69	0.45	2.66e-09	rs139636945	0.0016
1:27024226	TRNP1	2.69	0.45	2.88e-09	NA	NA
1:27272864	TRNP1	1.15	0.11	6.26e-24	rs12239134	0.0427
1:27321880	TRNP1	1.32	0.17	8.18e-15	rs76391705	0.0278
1:27468318	TRNP1	2.12	0.32	2.27e-11	rs75214201	0.0084
1:27472451	TRNP1	2.12	0.32	2.27e-11	rs74967985	0.012
19:11436221	TSPAN16	-0.27	0.04	1.61e-10	rs12981706	0.038
19:11461486	TSPAN16	-0.23	0.04	8.03e-08	rs36097565	0.022
18:12378679	TUBB6	0.72	0.12	7.17e-10	rs9944742	0.1106
2:239772983	TWIST2	1.37	0.14	1.84e-21	rs141383935	0.0064
3:41715859	ULK4	0.26	0.04	1.3e-10	rs6792487	0.1591
3:48463799	UQCRC1	0.66	0.09	7.93e-14	rs114964512	0.011
3:48501929	UQCRC1	0.93	0.17	6.21e-08	rs34508594	0.001516
3:48506279	UQCRC1	0.99	0.13	5.68e-14	rs76493396	0.006861
3:48687271	UQCRC1	0.82	0.08	6.44e-23	rs149722426	0.008
1:8137400	UTS2	3.51	0.44	1.29e-15	rs60074929	0.0503
1:116185512	VANGL1	1.05	0.19	5.32e-08	rs77156804	0.0106
8:16132332	ZDHHC2	-1.05	0.19	1.97e-08	rs10112834	0.0471
8:16767217	ZDHHC2	0.54	0.09	5.23e-09	rs7842653	NA
8:16885062	ZDHHC2	-0.61	0.09	5.07e-13	rs28539976	0.007702
8:16925729	ZDHHC2	-0.56	0.08	5.44e-12	rs9325803	0.1078
8:17017140	ZDHHC2	-0.5	0.07	4.39e-14	rs2952137	0.3103
6:29638474	ZFP57	1.5	0.2	2.65e-14	rs76573413	0.025
6:29691582	ZFP57	1.78	0.28	1.77e-10	rs17875380	0.011
16:89358050	ZNF276	0.44	0.04	1.91e-23	rs60431652	0.014
16:89642150	ZNF276	0.35	0.04	1.11e-18	rs2946631	0.0619
16:89644001	ZNF276	0.32	0.03	1.17e-20	rs455527	0.061
19:58907700	ZNF324	-0.2	0.03	2.96e-09	rs112710702	0.018
19:59074429	ZNF324	-0.21	0.03	8.13e-10	rs2228162	0.101
19:59082368	ZNF324	-0.29	0.04	6.71e-13	rs3752111	0.063
19:12059467	ZNF763	-0.42	0.05	2.09e-20	rs73509026	1.647e-05
19:12089805	ZNF763	-0.46	0.06	1.16e-12	rs7250894	3.298e-05
19:12668495	ZNF763	-0.66	0.12	1.87e-08	rs74815081	0.0359
19:12781358	ZNF763	-0.45	0.08	3.37e-08	rs73921596	0.018
19:12790506	ZNF763	-0.77	0.13	8.46e-10	rs10425108	0.012
19:12792377	ZNF763	-0.77	0.13	8.9e-10	rs11541391	0.012
19:12807066	ZNF763	-0.3	0.05	1.07e-08	rs6511832	0.038
19:12812169	ZNF763	-0.32	0.05	1.48e-09	rs16978628	0.052
19:12813683	ZNF763	-0.3	0.05	4.51e-08	rs16978630	0.048
*SNP position in hg37
